# Supplementary material for: Discovery of Dipyridamole Analogues with Enhanced Metabolic Stability for the Treatment of Idiopathic Pulmonary Fibrosis
Source: Molecules. 2022 May 26;27(11):3452. doi: 10.3390/molecules27113452 (PMC9182104; doi:10.3390/molecules27113452)
Supplement: Supplementary file 1 [file molecules-27-03452-s001.zip]

Archive with 1 entries (1 files):
- molecules-1685224-supplementary.pdf
